# Supplementary material for: Bi-Functional Chicken Immunoglobulin-Like Receptors With a Single Extracellular Domain (ChIR-AB1): Potential Framework Genes Among a Relatively Stable Number of Genes Per Haplotype
Source: Front Immunol. 2019 Sep 18;10:2222. doi: 10.3389/fimmu.2019.02222 (PMC6760009; doi:10.3389/fimmu.2019.02222)
Supplement: Table S2 — Spreadsheet of peaks from RSCA using FLR29 for a red junglefowl flock, indicating potential homozygotes of possible parental haplotypes, as well as potential framework genes. [file Table_2.XLSX]

## Sheet: original peak values
		potential framework genes?					missing from potential framework genes							variable genes				even more variable genes
tube ID	CHIR AB1 peaks
	P1	P2	P3	P4	P5	P6	P7	P8	P9	P10	P11	P12	P13	P14	P15	P16	P17	P18	P19	P20	P21	P22	P23	P24	P25	P26	P27	P28	P29	P30	P31	P32	P33	P34	P35	P36	P37	P38	P39
26(low pks)/A	800-804	810ttt	813s-815s	823-825	833	839t	843	867tt								1102s		1113tt	1124s	1134tt			1179s-1183s	1206s	1223t	1230t	1243s					1300	1311t	1324t	1329-1333s	1339t	1354t-1358t	1370t-1377t	1386t
68/A	799-804	810s	813-816	825-829	830-33-35	839	843-4-846	862-866t								1100		1111s	1121	1134s			1179	1204s	1223	1229	1240					1298	1310	1318-1320	1326-1330	1334-37t	1358-66t	1374t	1385t
71	799-801	803-809t	812-816	823-825	832	838	843-845	866								1100		1111s	1119	1134s			1176	1200	1223s	1229s	1238					1299	1310	1321	1327-1330	1338t		1376t	1383t
51/B	801-805	807s-810big	817t	820-22-25	833	839tt	843t	866s	879					1069s					1128				1185s		1219t-1222tt	1228tt-1231tt	1236tt	1248s			1289			1317t-1319s	1325tt-1329tt		1353s-1358t		1384s
7/B	801-805	808-810 big	815t-817t	821-823	831-833	838t	843s	863s-867s	878					1064					1125				1174		1218s	1228s	1240s	1247s			1286			1316s-1319s	1327s-1332s		1351-1357t		1384s
30/B	799-802	805-808big	813t-815tt	820-822	830-832	838t	842t	863s-866s	877					1066					1125	1133t			1175		1219s	1229s	1242s	1248s			1288			1321-1323	1330-1334	1341t	1353-1360t	1375t	1389s
65/B	800-803	806-808big	814t	820-21-23	828-831			864s-866	878					1066					1125	1133t			1178		1220s	1228s	1241s	1249s			1288			1317-1320	1326-1330	1337t	1351		1384s
3/B+	803-806	809-812 big	816t-819t	823-825	833		846t	863-867	877	920s		1039s-1045tt-49tt-54tt		1064	1080-1084			1112-117t	1122-1125	1135t			1175		1221s	1228s	1234s-1240s	1248			1289		1309	1319-1324	1329-1333	1341t	1351	1376t	1386s
40/B+	799-803	805-808 big	813s-816t	820-823-825	831		845t	863-867	878	920t		1039s-1045tt-49tt-54tt		1066	1084-1086			1110t	1124-1126	1135t			1171t-1178		1221s	1229s	1236s-1240s	1248s			1288		1309	1319-1322	1327-1331	1339t	1352	1376t	1385s
49/B+	800-804	806-809 big	814s-816t	81-21-24-25	831		846t	864-867	878	920s		1039s-1045s-49s-54s		1067	1082-1086			1112t-1117tt	1125-1127	1136t			1179-1182		1222s	1229s	1239s-1242s	1249s			1288		1309	1319-1323	1329-1332	1339t	1353	1376s	1385s
27/B+	801-805	807-810big	815t-820t	820-22-25-27	832		846t	864-867s	878	920s		1039s-1045tt-49tt-54tt		1068	1084-1088			1112t-118t	1125-1128	1134t			1179-1182		1222s	1229s	1241s-1244s	1250s			1290		1310	1320-1323	1330t-1333t		1354	1377t	1387s
70/B+	799-803	805-807 big	812t-815t	818--20-22	831		845t	863-867	878	920t		1039s-1045tt-49tt-54tt		1066	1082-1087			1111t	1124-1126	1134ttt			1177		1222t	1230t	1237t-1242t	1250s			1288		1310	1319-1323	1329-1333	1336t-1339t	1353	1375tt	1386t
79	802-805	808-811big	815t-818t	822-824	832		845t	864t	877					1062	1077-1081				1119s-1121s			1158s	1165		1217s	1223t-1231t	1243t			1274t	1283	1301t	1309-1311	1318s-1321s	1327t	1343s		1374s
80	802-805	808-810big	815t-818t	820-824	832	836t	845t	863-865	877					1062	1078-1082				1119s-1123s			1162	1167		1217s	1225s-1232s	1243			1275	1284	1303t	1308-1312s	1320-1323	1330t	1345		1376
55	801-804	807-810 big	814t-817t	821-24-26	832		845t	864t	877					1062t	1078s -1082t				1122t			1169t					1242t				1285s			1312s-1319s	1323t
2	802-805	808-09-11	818-820t-22t	825-27	833		846	863-67	877	920t		1039			1080-84			1112t	1122	1135t			1175		1221s	1233	1248			1280	1286-89		1307	1317-1319	1328-32				1384s
63	800-803	806-809	817	821-23-25	831		845s	863s-66s	878	920t	938-41	1038s			1081-85			1110s-15s	1124	1133t	1137		1175		1219s	1234	1248s			1280s	1287-89		1307	1317-19	1326-30	1337t	1350		1384s
69	800-804	807-10	818-19	824	832		845s	863s-66s	878	920t	939-41	1040s			1083-87			1110s-15s	1125	1133s	1142		1178		1218s-20s	1238	1250s			1281t	1288		1308	1318-20	1326-30		1352		1385s
43	800-802	806-810big	813-16-18	824-26	832		843-46	863t-867t	878			1040t-1045t	1056		1084-88	1103		1112	1125-28	1134s	1150		1179-82		1220	1229	1239s-1242s		1273t	1284t	1294t		1310	1320-24	1330-1334	1346t			1388t
25	802-807	811t	818tt	825s	832				877		955t	1042tt	1055s		1080s-1083s	1100s	1109s		1126t	1131t -1138s			1172		1217s					1277t	1287s		1304s	1312-1316	1322-25			1378s
50	800-803	806-809 big	813t-815tt	819-821-824	832		843s-847t	863-867	878			1046	1058	1068	1082-1084	1103		1113		1129-1135	1151		1186		1220	1231	1244tt	1250t	1273tt	1281tt	1290		1309	1321-1325	1330-1333	1341t-1347t	1355s	1378tt	1387s
48 (low pks)	802-805	808-810 big	815t	820s-22s-24s	833		843t-46t	865t	877s			1041t	1055	1063s	1079s	1099s	1108s		1124s	1130t-1136t		1167			1215s	1224t	1244t				1285s			1311s-1315s	1321-1324	1332tt-1346s		1377t
11	800-803	806-8-10 big	813t-816s	820t-24s-26t	832		843-46	866	877				1055		1080-1083	1099	1108		1121t-1125t	1131t-1137			1169s-1172s			1230tt							1305s	1314-1317	1323-26
17	801-805	807-811 big	815t-817s-820s	822-825-827	832		843s-46s	863t-866s	877	920tt	955t	1040t	1054		1079-1083s	1099	1108		1120t-1125s	1130s-1134s		1164	1169		1214	1224s-27s	1243t		1266t	1277s	1286		1304	1313-1315	1322-25	1331s		1378t
47	802-805	808-810 big	815s-820t	822-25-26	832		845t	863-865	877		954t	1037t-1042t	1046t-49t	1063s	1079s-1083s				1120s-1123s				1170s			1228t-1234t	1244s			1276t	1284		1304t	1312-14	1321-24	1331t-1346s		1377t
5	802-806	808-810big	816-18-20s	825s	834	839t	843-47	867t		920t		1041t	1055		1080	1100		1109	1126	1132t	1142		1175		1217	1223t-1227t			1270t		1291s		1305s	1319-1322	1329-1332	1340t			1388t
39	800-804	806-7-10 med	813t-816t	818t-823t	830	839tt	843-846	867t				1044	1057		1082	1102		1110		1127-1133	1145		1178		1217	1225-27	1243t		1271t	1276t	1292		1306	1321-1223	1327s-1331s	1240tt	1362t	1377t	1386t
64	799-803	805-7-9 BIG	813s-815s	818t-823t	830		843-846	862t-867t	874t			1045	1057		1083	1102		1111		1128-1134	1146		1179		1218	1225-1228	1242tt		1271t	1276tt	1293		1307	1315t-19t-1322	1328-1331	1335t-1340t	1360t	1374ts	1384
74	799-803	805t-809t	813-817	824-25	833	839t	843-46	862t-66t				1044-49t-54t	1057	1075tt	1083	1102		1111	1121-1127	1133	1148		1180	1204	1217-1222t	1227	1240		1272t		1293t	1300	1305t-1309t	1318-1321	1327-1330	1336t-38t-1340t	1360t		1384t
29	799-804	806t-809t	814-816t	824-26	833	839t	843-6	863t-67		920t		1042s-46s	1057	1075tt	1082t	1102		1110	1121-1127	1134	1144		1176	1200s	1218	1224s-27s	1239s		1271t-75t		1291t-94t	1301	1311t	1320-23	1329-32t	1340t		1376t	1385t
35	800-806	807s-810s	814-816	824-826	833	839s	843-846	867s		920s		1044-1046	1057	1075tt	1083-1086	1102		1112-1117	1122-1228	1134	1147		1181	1206	1218	1229	1242		1272t-1278t		1292t-1295t	1300	1311t	1320-1324	1330-1333	1341	1362t	1378t	1387t
36(AB4=A+B-+)	800-806	808tt-810s	814-817	823-826	831-836	839t	844	863-867	878						1084-1088	1101		1112-1117t	1123-1125	1135t			1180	1206s	1223	1230t	1241	1252t		1284t	1289t-1293t	1301	1310	1321-1325	1330-1334	1337t-1342t			1387t
18(AB4=A+B-+)	800-803	806 tt-810s	814-816	823-826	831-835	839t	844	863-867	878						1083-87	1101		1112t	1123-1125	1136t			1179	1204s	1224	1232t	1240	1253t		1284t	1289t-1293t	1302	1311	1322-1325	1332-1335	1339t-1342t	1363t	1379t	1388
56(AB4=A+B-+)	800-804	806t-810t	814-816	824-826	832-835	839t	844	864-867	878						1084-1088	1102		1112t-117t	1232-1227	1334t			1180	1207s	1223	1231t	1243	1252t		1284t	1289t-1293t	1301	1310	1321-1323	1330-1334	1341t		1378t	1388t
54(AB4=A+B-+)	804-810	812t-814s	818-820	827-829	834-836	841t	845	863-867	878						1083s-88s	1101		1112t-117t	1122-1125	1134t			1178	1204s	1223	1230t	1239	1252t			1289t-1292t	1300	1310	1320-1323	1329-1332	1339t		1375t	1385t
72(AB4=A+B-+)	799-803	805t-808t	813-815	822-825	831-833	839t	843	862-865	878						1082-87	1100		1111s-1115t	1121-1124	1134t			1177	1201s	1221		1239	1248t			1288t-1290t	1300	1310	1319-1322	1327-1331	1334t-38t		1375tt	1384t
75(AB4=A+B-+)	800-805	805t-809t	813-816	822-825	831-834	839t	843	863-867	878						1083-87	1101		1111t	1120-1125	1134t			1178	1203	1221	1228s	1239	1250t			1287t-1291t	1300	1308	1317-1321	1327-1330	1334t-1337t	1359t	1372t	1383
76(AB4=A+B-+)	800-804	806t-809t	813-816	824-826	831-833	839t	843	862-867	878						1083-87	1101		1111t-1116t	1122-1124	1134t			1178	1203	1221	1229s	1240	1250t			1287t-1290t	1299	1309	1317-1320	1326-1330	1334t-1337t	1359t	1375t	1383t
22	801-804	807-810 big	815-818	824-827	832-834	840	844	864-867	878			1040			1082-1087	1100		1112t	1122-1123	1135			1177	1203	1223	1230t	1239	1250t		1283t	1289t-1292t	1300	1311	1320-1325	1331-1333	1341	1356t	1377t	1386t
82	802-807	808t-812t	816-818	824-827	832		844	860t-865	877			1037t			1078-1082	1095	1107t	1114s-1149s	1129t			1161s	1168	1191t	1226		1241s		1274s	1284s	1294	1304	1313	1319-1322	1329t		1368t	1375t
58	803-808	811s-815s	818tt	825-26	832	839tt	844	865s	877		955t	1037s-1042t			1080s-1084s	1097s		1117s	1120s	1130tt			1171			1232s	1244t			1276t	1285s	1296s	1305s	1312s-1315s	1321-1325			1376tt
53	800-804	806s-809s	814-816	821-23-25	831-32	839s	843	864-866	877			1041		1079	1083s	1096	1105s-1110t	1118	1117s	1127t-1130t			1168	1197t	1212t	1225t				1276t	1287t			1304-1307	1312-1316	1323t	1358t	1367t	1384t-1390t
16	801-806	811s	815-17	824-26	832	839t	844	863s-67s	877			1037s			1078s-1082s	1095s		1116s	1120s	1130t		1162t	1168			1228s	1242s			1275s	1285s	1295	1304s-1311	1314	1324			1378
67	802-808	811s	815-18	825-827	832-833	839	844	865	877			1037t			1079s-1083s	1096			1116-1119	1130t			1169	1192t		1228s	1243t				1285	1295	1305t	1311-1315	1321-1324	1332s		1378s
32 (low pks)	799-803-804	808tt	815tt	824	830		842s	864t	877s			1037t			1081t-1085t	1097t			1122s				1175	1191t			1235s				1287t	1295tt	1306t	1314t-1319t	1324-1327			1380tt
73	800-803	809s	815t	823-825	831		844s	867t	878			1037t			1082-1086	1103t			1124s	1133t			1178t		1220t		1237s			1275s	1289s		1308s	1317s-1320s	1325-1329				1382t
57	802-806	809t	815s-817s	825	831	839t	845	867t	878			1037t			1083s-1088s	1101s			1125	1134t			1181s	1200t	1220tt		1240s			1276t		1300	1305	1315	1321-1324	1331t			1383t
24	802-805	807-10 big	814t-817t	821-24	833		845tt	865s	877			1037t		1064s	1080s-1083s				1124t				1172		1218t	1230t	1245s				1285		1304s	1316-1316	1322-25	1347s
12	800-806	811s	81st-818s	825-827	833	839t	845	866	878			1037t			1080s-1084s	1097s			1118-1122	1132t			1175	1198t	1220tt		1235s				1286t-1289t	1297	1307	1318-1321t	1326-1331				1385t
38	803-807		816-818	825-827	832	839t	844		877			1037s		1079s	1083s	1096s-1101s			1116s-1119s			1163t	1169	1193t	1219t	1228t	1242t		1276s		1294	1305	1313		1328t			1375t
66 (low pks)	801	808s-810t	815s-817s	823s-826t	833	839s	843s	865t	877		976s?					1092s	1104t	1116s				1162s		1190t	1217tt		1243t		1266t	1277t	1290t-1294t	1298-1301	1309t			1334t-1338t	1352t		1381t
77/(AB2=A+B-)	800	804s-805s-810t	813-816	823-825	829-833	839	843	867	878							1100		1109t	1121	1133t	1148t		1179	1203s	1216t-1222t	1227t	1240				1287	1299	1310s	1321	1325t-1329t		1352s-1359s		1384t
34 (AB3= A+B-+)	800-802	804s-806s-811t	815-817	823-825	833-836	839	844	863-867	878					1071t-1082t		1101		1112-1117	1123-1126	1135	1150t	1166t	1180	1206	1219t-1224t	1231	1242				1290	1301	1311	1321-1325	1331-1335	1341t	1355-1362	1379t	1389
33 (low pks)	801-803	806t-810t	814t-817t	823s-26s	832		844s		877s						1079t	1097t		1117t					1171s			1322-1326t
83	803	808t-811	816s	825-26s	834		843		877					1063t		1096t		115t	1123t			1163t	1169t	1192t			1243t			1284	1295		1310-1313	1320-1323	1328s-1330s	1345s	1367t	1375s
14 (low pks)/C	801-804	807tt-810	815tt	822tt-826tt	834		844t	867t	878					1064		1099			1119-1126				1175	1200t				1247t			1287	1298	1309t	1319-1321s	1327-1331		1350		1384t
9/C	801-803	806-808big	814	821-23-25	833		843	864t-867s	879					1064		1098			1118-1125				1174	1198				1247s			1287	1298	1309t	1318-21	1326-29		1350		1382t
62(BC1=B+C)	800-802	806-809big	814-819t	821-23-25	833	839t	843	863t-867s	879					1065		1099			1119-1126	1133t			1175	1200s	1222s	1229s	1236s-39s	1247s			1287-89	1299		1317-20	1326-1330	1334t-1337t	1351	1374t	1382s
60(BC1=B+C)	798-803	805t-808big	813	820-22-25	833	839t	843	867t	879					1068s		1103t			1123t-1128t	1134tt			1181t-1185s	1207t	1222t	1229	1245t	1248t			1290	1301		1313t-1320t	1324t-1328t		1355s		1387t
52/(AB1=A+B)	799-802	805s-810t	813-815	821-22-25	830-32-35	839	843	863-67	878					1066		1100		1112t	1122	1135t	1150tt		1178	1202s	1218t-1224t	1230s	1242				1289	1300	1312s	1319t-1324s	1329t-1333tt		1354s-1361s	1377t
78	802-805	808-811t	815-818	824-826	834-836	839t	843	862t-865s			936-939					1094	1106t	1114-1117	1121	1126		1156	1165	1188			1224				1283s	1293	1304s-1311	1318-1321s	1328		1364t	1375t	1382t
44a	803-809	809t-812t	816-819	825-827	834	839t	843-846-					1040	1054	1079		1095-1099	1108	1116	1124	1130-1134			1162-1168	1192tt	1213s	1224s			1267t		1285	1296	1306t	1311-1313	1319-1323	1329t		1375
44b	803-808	810t-812t	815-818	825-827	834	839t	843-846					1041	1054	1079		1095-1099	1107	1116	1124	1129-1134			1164-1168	1193t	1214	1223-1229			1269t		1285	1295	1304t	1310-1313	1319-1323	1329s	1353t	1367t-1375	1391t
